# Supplementary material for: A SERS/LSPR Dual-Signal Aptamer Sensor for Abscisic Acid Detection Based on Unmodified Gold Nanoparticles
Source: Biosensors (Basel). 2026 Mar 10;16(3):152. doi: 10.3390/bios16030152 (PMC13024280; doi:10.3390/bios16030152)
Supplement: Supplementary file 1 [file biosensors-16-00152-s001.zip]

Archive with 1 entries (1 files):
- biosensors-4120557-supplementary.pdf
